# Supplementary material for: Immunological synapse formation between T regulatory cells and cancer-associated fibroblasts promotes tumour development
Source: Nat Commun. 2024 Jun 11;15:4988. doi: 10.1038/s41467-024-49282-1 (PMC11167033; doi:10.1038/s41467-024-49282-1)
Supplement: Supplementary file 8 — Source Data [file 41467_2024_49282_MOESM8_ESM.xlsx]

## Sheet: Figure 1
	Fig 1a			Fig 1c
	Day10	Day15		Tumor volume
	1.519	4.63																			Tumor weight
	1.041	6.972			control1	control2	control3	control4	control5	control6	depleted1	depleted2	depleted3	depleted4	depleted5	depleted6	depleted7	depleted8	depleted9
	2.324	5.766		day11	36.1689	75.0967	32	50.625	32	132.654	42.0598	31.76		136.8	14.7	4	20.7502	32	100.724		control	depleted
	1.271	1.629		day12	87	183.969	62.5	136.688	56.2224	171.541	44.55	62.5	32	138.6	26.3564	6.0835	33.133	46.4798	132.666		0.2087	0.1068
	1.425	2.063		day13	173.025	260.83	109.8	227.542	82.6939	207.183	49.3056	70.6997	49.4121	163.763	45.2114	6.912	42.9059	59.7901	144.141		0.3552	0.1177
		3.197		day14	252.331	295.999	188.06	268.96	204.802	388.395	107.64	144.837	53.0219	177.315	48.8603	7.75	52.5624	91.5235	173.245		0.2022	0.1128
		2.257		day15	332.515	487.403	256	376.65	211.647	442.81	117.653	170.765	62.5	184.96	49.2205	13.5	71.5275	113.49	240.198		0.325	0.151
		3.082																			0.1404	0.1042
																					0.2332	0.0387
																						0.0902
																						0.1517
																						0.1594
	Fig 1e												Fig 1f			Fig 1g
	CD45+			CD8+			CD4+			CD4+Foxp3+			control	depleted		control	depleted
	control	depleted		control	depleted		control	depleted		control	depleted		61.5	73.4		14.6228	5.31738
	6.93	6.05		15.1	5.07		3.15	1.84		0.72	0.84		22.6	59.8		17.6138	33.8983
	5.62	3.95		10.1	8.22		3.07	1.41		1.86	0.55		36.8	70.2		12.6288	8.97308
	5.28	13.3		4.04	5.28		1.99	1.33		0.73	0.47		16.1	66.4		47.5241	14.2905
	5.06	4.25		5.51	31.8		2.02	1.29		1.1	0.56			52.9		51.1798	8.97308
	3.23	4.16		4.93	0.43		4.6	0.96		2.43	0.51			57.7		53.5062	21.9342
	4.17	7.23		2.83	2.43		4.21	2.95		1.52	1.68					26.5869	9.30542
		6.9			0.93			1			0.54					22.5989	15.6198
		6.77			1.2			1.1			0.37					50.5151	23.5959
		4.28			2.65			3.11			1.07					51.8445	29.578
																33.566	6.97906
																57.4942	7.3114
																	6.97906
																	32.2366
																	7.3114

## Sheet: Figure 2a
	B16F10			LLC			MB49
	CAF-poor	CAF-rich		CAF-poor	CAF-rich		CAF-poor	CAF-rich
	25.2908	91.0029		27.7495	41.9187		4.54584	10.454
	3.81225	56.4816		19.7488	50.6335		38.0639	28.185
	42.5241	27.8413		40.1857	53.1646		5.55047	10.1625
	6.76477	55.1333		24.1365	70.8081		3.64735	10.408
	13.1134	35.0411		2.28581	27.8255		49.4238	28.9101
	29.3357	70.1119		41.766	42.8521		5.86113	12.156
	8.29073	16.4715		18.5703	73.6702		14.8554	36.6349
	13.336	70.8027		38.3737	69.5825		5.56401	108.092
	79.6841	141.87		38.2461	65.8619		7.51471	33.6377
	44.0305	118.575		11.952	79.8323		22.6142	21.2358
	58.4823	56.5469		35.7166	41.9385		24.7448	13.4804
	13.6913	30.8949		12.9672	88.4216		10.8144	53.5844
				3.43734	72.9491		16.6649	51.886
				20.6168	80.9726		25.0971	118.577
				16.7668	44.3605		33.7311	14.3264
				10.2037	39.8205		13.3518	22.4964
							27.554	12.2679
							22.4877	46.4264
							30.7982	34.7773
							20.4924	26.3964
							29.5296	144.751
							13.6098	60.2818
							68.5617	35.8025
							30.0936	30.2151
							32.4345	59.6461
							60.3641	36.2212
							16.8549	42.6979

## Sheet: Figure 2b
# Foxp3+ cells/100,000 pixels
Melanoma						CRC
Sample_Name	Tumor	TME_CAFs	Tumor x 100,000	TME_CAFs x 100,000		Sample_Name	Tumor	TME_CAFs	Tumor x 100,000	TME_CAFs x 100,000
12293_20D_SI0_e	4.30506e-05	4.8963e-05	4.30506	4.8963		CRC1_Sl5_a	0	5.97236e-06	0	0.597236
6000_19C_SI0_n	1.68102e-05	7.6932e-05	1.68102	7.6932		CRC3_Sl28_a	0	1.13114e-05	0	1.13114
6000_19C_SI0_o	1.34025e-05	0.000145885	1.34025	14.5885		CRC5_Sl32_a	0	1.03519e-06	0	0.103519
11528_20b_SI0_a	4.73768e-05	6.32501e-05	4.73768	6.32501		CRC5_Sl9_a	2.91331e-06	3.32556e-05	0.291331	3.32556
11528_20b_SI0_b	2.2119e-05	8.37982e-05	2.2119	8.37982		CRC5_Sl14_a	0	1.65239e-05	0	1.65239
11528_20b_SI0_g	1.78357e-05	6.26356e-05	1.78357	6.26356		CRC5_Sl15_a	0	1.45983e-05	0	1.45983
						CRC6_Sl1_a	2.08648e-05	9.90312e-05	2.08648	9.90312
						CRC6_Sl1_c	0	0.000108403	0	10.8403
						CRC6_Sl1_d	7.98971e-06	1.85335e-05	0.798971	1.85335
						CRC6_Sl4_a	6.47803e-06	4.16279e-05	0.647803	4.16279
						CRC6_Sl4_c	9.0204e-06	5.86593e-05	0.90204	5.86593
						CRC6_Sl5_b	0	5.33454e-05	0	5.33454
						CRC6_Sl5_d	0	8.37717e-05	0	8.37717
						CRC6_Sl5_e	1.82168e-05	6.33631e-05	1.82168	6.33631
						CRC6_Sl5_f	0	8.35143e-05	0	8.35143
						CRC6_Sl8_a	5.17295e-05	3.98595e-05	5.17295	3.98595
						CRC6_Sl8_b	6.88693e-06	1.44287e-05	0.688693	1.44287
						CRC6_Sl8_c	1.97895e-05	2.2391e-05	1.97895	2.2391
						CRC6_Sl8_d	1.16091e-05	3.77929e-05	1.16091	3.77929
						CRC6_Sl10_b	0	6.20784e-05	0	6.20784
						CRC6_Sl12_b	0	0.000178911	0	17.8911
						CRC6_Sl12_c	4.63218e-06	0.00013179	0.463218	13.179
						CRC6_Sl12_e	2.7405e-05	4.82241e-05	2.7405	4.82241
						CRC6_Sl14_b	0	4.0641e-05	0	4.0641
						CRC6_Sl15_a	0	2.03548e-05	0	2.03548
						CRC6_Sl15_b	0	2.73007e-05	0	2.73007
						CRC6_Sl16_a	0	5.40411e-05	0	5.40411
						CRC6_Sl18_b	3.61762e-05	5.40874e-05	3.61762	5.40874
						CRC6_Sl19_a	0	2.82532e-05	0	2.82532
						CRC8_Sl1_a	0	6.06469e-06	0	0.606469
						CRC8_Sl1_b	0	3.2443e-05	0	3.2443
						CRC8_Sl12_a	5.3285e-06	2.66506e-05	0.53285	2.66506
						CRC8_Sl22_a	2.41884e-06	9.08551e-06	0.241884	0.908551
						CRC8_Sl30_a	1.0911e-05	3.89914e-06	1.0911	0.389914
						CRC9_Sl2_a	0	1.49464e-05	0	1.49464
						CRC9_Sl26_b	0	5.07514e-06	0	0.507514
						CRC9_Sl36_a	4.38318e-06	1.93377e-05	0.438318	1.93377
						CRC9_Sl36_b	0	9.64179e-06	0	0.964179
						CRC10_Sl17_a	0	1.86155e-05	0	1.86155
						CRC10_Sl31_b	0	1.84174e-05	0	1.84174
						CRC11_Sl28_c	1.06408e-05	1.62653e-06	1.06408	0.162653
						CRC12_Sl23_a	0	2.18428e-05	0	2.18428
						CRC12_Sl29_b	0	4.98695e-05	0	4.98695
						A1_Sl0_a	5.81747e-06	8.79627e-05	0.581747	8.79627
						A1_Sl0_b	0	4.82978e-05	0	4.82978
						A4_Sl0_a	0	6.20617e-05	0	6.20617
						A4_Sl0_b	8.1248e-06	5.29854e-05	0.81248	5.29854
						B1_Sl0_a	0	7.84336e-05	0	7.84336
						B1_Sl0_b	8.89193e-06	7.85429e-05	0.889193	7.85429
						B1_Sl0_c	7.51298e-06	9.21692e-05	0.751298	9.21692
						B1_Sl0_d	0	3.36535e-05	0	3.36535
						B3_Sl0_a	3.47214e-06	2.22552e-05	0.347214	2.22552
						B4_Sl0_a	0	1.52728e-05	0	1.52728
						B4_Sl0_b	0	4.39606e-05	0	4.39606
						B4_Sl0_c	9.58613e-06	4.40876e-05	0.958613	4.40876
						C1_Sl0_d	1.05877e-05	3.69354e-05	1.05877	3.69354
						C1_Sl0_e	0	3.3902e-05	0	3.3902
						C3_Sl0_c	4.97649e-06	9.06407e-06	0.497649	0.906407
						D1_Sl0_a	4.51924e-06	2.32928e-05	0.451924	2.32928
						D1_Sl0_b	1.08211e-05	3.17797e-05	1.08211	3.17797
						D1_Sl0_d	2.32996e-06	7.85707e-05	0.232996	7.85707
						D2_Sl0_b	0	9.40966e-05	0	9.40966
						D2_Sl0_d	5.00114e-06	0.000127287	0.500114	12.7287
						D2_Sl0_e	0	9.70352e-06	0	0.970352
						CRC13_Sl29_b	0	6.32285e-06	0	0.632285
						CRC13_Sl37_a	0	6.15606e-06	0	0.615606
						CRC13_Sl37_b	0	5.54693e-06	0	0.554693
						CRC14_Sl2_b	0	3.02312e-05	0	3.02312
						CRC16_Sl13_b	6.15377e-06	0	0.615377	0
						CRC21_Sl1_a	0	2.07549e-05	0	2.07549
						CRC23_Sl21_a	0	6.45178e-06	0	0.645178

## Sheet: Figure 3
	Fig 3b				Fig 3d				Fig 3f
	w/o OVAp	with OVAp
	10	10			% Ki-67+				TCR polarization			PD-1 polarization
	25	335			w/o OVAp	with OVAp			w/o OVAp	with OVAp		w/o OVAp	with OVAp
	20	25			3.8	16.9			47.7199	83.3348		37.7405	77.7939
	30	10			18.9	32.5			43.6675	40.596		45.9012	35.434
	75	35			4.73	39.3			39.5532	64.8506		49.0505	67.5416
	15	180			14.1	39.4			46.4328	91.7352		48.6819	98.2378
	20	120							48.7944	63.2844		50.481	76.8344
	10	45			% CD25+Ki-67+				50.8384	81.3589		51.5941	95.0165
	10	215			w/o OVAp	with OVAp			55.2032	51.3312		52.1629	82.5646
	40	10			6.56	10.8			45.0353	68.9753		44.5752	91.7787
	40	10			3.61	8.5			49.0605	45.087		49.993	48.492
	10	35			0.24	10.5				58.1651			56.6576
	10	10			4.26	36.2				62.042			55.6129
	20	50								44.7591			49.4466
	110	105			% CD44+Ki-67+					58.8289			59.8888
	10	105			w/o OVAp	with OVAp				60.7815			54.3375
	35	15			2.81	6.43
	30	25			3.61	5.52
	90	50			0.24	7.42
	15	85			2.6	32.8
	10	10
	10	90
	80	10
	30	20
	20	30
	10	100
	25	20
	15	10
	10	50
	35	45
	35	60
	15	10
	15	120
	10	50
	10	345
	25	355
	10	10
	15	315
	115	405
	20	375
	15	65
	10	35
	15	15
	15	15
	10	20
	10	15
	10	45
	15	40
	20	305
	25	75
	10	55
	10	10
	10	10
	20	85
	10	45
	15	130
	10	280
	30	15
	10	45
	30	15
	105	225
	10	185
	10	25
	10	10
	10	10
	10	10
	15	15
	10	15
	10	30
	20	50
	10	30
	10	15
	10	25
	50	30
	25	15
	165	25
	10	10
	30	10
	15	110
	10	65
	10	10
	10	85
	40	55
	15	20
	25	50
	20	110
	10	35
	10	105
	20	35
	15	10
	25	25
	10	15
	40	40
	105	60
	40	35
	10	55
	15	55
	10	10
	20	10
	20	10
	10	35
	85	45
	10	10
	10	20
	40	10
	20	10
	15	25
	15	20
	10	10
	25	15
	20	10
	15	280
	20	10
	20	10
	15	20
	20	80
	10	365
	10	40
	15	420
	15	10
	120	120
	15	10
	15	35
	20	10
	10	10
	10	10
	10	10
	10	10
	10	15
	10	15
	20	15
	10	10
		15
		305
		15
		10
		10
		30
		290
		25
		240
		105
		85
		95
		20
		30
		405
		185
		10
		20
		120
		25
		20
		35
		115
		30
		35
		20
		35
		35
		130
		15
		200
		10
		10
		25
		30
		35
		25
		40
		65
		10
		15
		85
		10
		10
		30
		10
		25
		10
		15
		15
		15
		25
		55
		90
		15
		15
		45
		45
		10
		40
		50
		295
		15
		280
		230
		20
		60
		10
		10
		10
		45
		85
		30
		25
		300
		395
		415
		290
		315
		105
		10
		45
		10
		10
		10
		25
		185
		35
		35
		15
		10
		85
		55
		20
		75
		25
		90
		50
		60
		35
		60
		40
		10
		15
		10
		10
		10
		10
		20
		35
		115
		10
		30
		10
		20
		25
		20
		10
		420
		10
		380
		60
		20
		10
		20
		10
		105
		25
		10
		20
		90
		10
		25
		10
		10
		10
		205
		10
		50
		50
		95
		80
		110
		25
		20
		10
		15
		10
		30
		15
		20
		10
		10
		25
		60
		10
		95
		105
		10
		15
		45
		15
		10
		20
		15
		10
		10
		15
		40
		30
		10
		10
		55
		15
		25
		15
		20
		35
		95
		415
		120
		45
		45
		10
		15
		20
		10
		10
		30
		10
		305
		20
		15
		185
		45
		10
		135
		420
		110
		60
		110
		20
		15
		340
		35
		30
		105
		10
		30
		10
		10
		10
		15
		25
		215
		15
		55
		10
		10
		25
		50
		10
		10
		120
		40
		30
		15
		25
		90
		10
		10
		10
		10
		55
		50
		10
		35
		10
		15
		10
		15
		70
		115
		70
		160
		35
		30
		10
		40
		15
		20
		80
		20
		10
		45
		130
		60
		30
		45
		35
		10
		10
		10
		50
		20
		395
		385
		295
		10
		10
		25
		15
		120
		35
		25
		70
		375
		55
		270
		195
		65
		200
		10
		65
		10
		10
		35
		50
		70
		25
		20
		10
		25
		185
		160
		100
		30
		15
		20
		10
		355
		120
		25
		35
		15
		400
		390
		170
		15
		20
		80
		235
		200
		25
		10
		70
		20
		170
		20
		15
		10
		10
		130
		30
		15
		15
		10
		10
		15
		60
		65
		10
		25
		10
		10
		25
		10
		205
		50
		210
		355
		30
		10
		40
		140
		15
		140
		45
		30
		20
		25
		10
		30
		215
		420
		285
		390
		395
		305
		45
		15
		80
		230
		55
		70
		45
		10
		205
		70
		410
		75
		40
		40
		220
		90
		10
		35
		20
		175
		10
		30
		10
		20
		10
		40
		10
		160
		55
		10
		70
		160
		65
		25
		30
		50
		95
		25
		25
		15
		70
		10
		30
		20
		35
		10
		25
		25
		240
		20
		10
		120
		20
		15
		20
		10
		10
		10
		10
		25
		10
		30
		15
		10
		15
		10
		15
		10
		30
		10
		10
		10
		30
		10
		10
		35
		15
		20
		20
		160
		10
		30
		65
		135
		15
		10
		10
		10
		10
		10
		10
		10
		10
		10
		20
		365
		15
		10
		35
		10
		10
		10
		10
		85
		45
		10
		65
		35
		10
		30
		10
		125
		10
		25
		40
		10
		65
		210
		10
		10
		20
		60
		10
		10
		10
		20
		10
		40
		15
		10
		135
		20
		25
		30
		25
		15
		130
		25
		10
		55
		25
		35
		10
		25
		10
		35
		35
		20
		15
		10
		10
		10
		40
		10
		35
		25
		70
		10
		10
		75
		35
		20
		75
		10
		15
		15
		10
		10
		25
		370
		25
		15
		15
		10
		45
		10
		10
		15
		10
		135
		90
		10
		25
		15
		20
		20
		15
		10
		10
		45
		50
		15
		15
		10
		10
		15
		230
		10
		10
		10
		35
		25
		10
		10
		10
		10
		10
		15
		40
		50
		10
		115
		10
		10
		35
		15
		10
		70
		10
		15
		35
		165
		20
		30
		20
		120
		30
		10
		20
		15
		10
		10
		30
		15
		10
		20
		10
		10
		10
		10
		10
		55
		10
		110
		35
		20
		35
		10
		15
		10
		10
		20
		30
		10
		50
		10
		15
		10
		10
		45
		30
		30
		10
		15
		10
		25
		10
		10
		10
		10
		10
		20
		15
		15
		10
		10
		185
		10
		20
		15
		95
		75
		30
		10
		20
		15
		25
		10

## Sheet: Figure 5
	Fig 5b						Fig 5c											Fig 5d
	p62			LC3
	vehicle	NH4CL		vehicle	NH4CL		Tumor volume											CD4+			CD4+Foxp3+
		140		89	129			control1	control2	control3	control4	aSMAcreAtg5fl/fl-1	aSMAcreAtg5fl/fl-2	aSMAcreAtg5fl/fl-3	aSMAcreAtg5fl/fl-4	aSMAcreAtg5fl/fl-5		control	aSMAcreAtg5fl/fl		control	aSMAcreAtg5fl/fl
	31			33	133		Day11	641.52	572.22	380.88	534.154	192.875	159.528	338.688	246.054	453.846		4.69	4.7		38.5	28
	28	88		138	144		Day12	583.495	545	546.21	646.508	374.625	334.156	473.941	392.217	432.749		2.47	4.38		52.8	34.1
	30	71		92	62		Day13	879.917	629.695	655.987	853.013	393.723	385.897	503.382	417.15	448.772		3.02	5.37		67.5	31.4
	17	74		47			Day14	1006.08	1055.82	763.422	991.752	534.493	451.25	610.018	639.638	620.626		5.64	5.96		37.2	22
	22	35		69	59		Day15	1036.34	1523.82	804.447	1311.91	589.837	567.788	628.425	793.5	644.962			5.47			24.1
	29	56		55	178
	15	48		63	269
	22	84		66	125		Tumor weight											Fig 5e
	20	44		48	98
	16	93		44	113		control	aSMAcreAtg5fl/fl										control, CAF-poor	control, CAF-rich		aSMAcreAtg5fl/fl, CAF-poor	aSMAcreAtg5fl/fl, CAF-rich
	15	98		32	92		0.5	0.28										4.08965	17.219		4.06436	9.21219
	21	112		40	95		0.72	0.28										3.76817	12.4425		13.6382	7.02162
	31	92		52	78		0.6	0.4										2.84735	9.52446		9.98099	1.31861
	18	134		61	82		0.7	0.5										1.20645	9.03395		0.378205	8.38317
	25	38		36	104			0.3										2.16318	8.37061		3.2338	0.888159
	21	46		102	84													0.333156	12.2556		7.03732	7.17384
	23	64		96	37													4.40651	15.7216		3.89747	13.2792
	19	81		145	71													2.09604	7.93857		6.08579	7.54696
	16	67		85	123																11.5597	10.5832
	31	106		56	85
	26	143		75	77
	17	83		146	133
	22	98		80	61
	29	97		113	208
	23	114		62	106
	18	139			88
		69			184
		91			94
					103

## Sheet: Supplementary Fig1
	SFig 1a									Sfig 1c
		control1	control2	control3	GCV-1	GCV-2	GCV-3	GCV-4		% aSMA+			% aSMA+Ki-67+
	Day9	102.06	77.4	31.1224	37.044	89.79	59.652	23.12		control	depleted		control	depleted
	Day10	112.896	85.583	40	56.4235	101.479	67.2265	31.768		18.1	14.8		19.2	11.7
	Day11	130.537	105.625	54.9475	65.025	115.654	86.5455	38.4		49	9.44		52.6	10.5
	Day12	150.265	125.93	131.072	79.75	439.118	369.046	108		44	17.6		45.9	17.4
	Day13	272	167.504	197.73	93.1662	513	444.111	214.161		53.8	14		56	14.6
	Day14	413.1	210.114	255.536	111.392	617.925	524.284	288			16.1			15.3
	Day15	509.913	293.312	215.136	115.2	724.812	607.914	502.785
	Sfig 1e								Sfig 1f
	% CD11c+			% CD11b+GR-1+					MFI CD11c+			MFI CD11b+GR-1+
	control	depleted		control	depleted				control	depleted		control	depleted
	29.1	22.8		32.6	57.3				11712	15477		355	1216
	22.1	25.3		51.2	47.7				11970	14989		526	1152
	18.2	24.7		47.7	45.4				13179	15440		534	1259
	23	25.8		60.4	52.5				10977	12184		735	1711
	15.3	26		70.3	50.1				15359	14426		741	1510
		22			45.7					14073			1055
		18.3			55.4					14671			719

## Sheet: Supplementary Fig2
	SFig 2a						SFig 2b
	CD4+Foxp3-			CD4+Foxp3+			MB49, CD4+Foxp3-			MB49, CD4+Foxp3+			LLC, CD4+Foxp3-			LLC, CD4+Foxp3+
	CAF-poor	CAF-rich		CAF-poor	CAF-rich		CAF-poor	CAF-rich		CAF-poor	CAF-rich		CAF-poor	CAF-rich		CAF-poor	CAF-rich
	18.2355	12.4174		7.21219	4.06436		22.2355	17.4174		8.21219	3.06436		15.2355	6.4174		9.21219	4.06436
	9.32192	5.63817		7.02162	4.29483		7.32192	6.63817		13.0216	12.2948		8.32192	13.6382		7.02162	7.29483
	29.3512	12.2281		16.3186	7.98099		19.3512	9.22814		6.31861	6.98099		8.35118	5.22814		1.31861	9.98099
	21.5607	13.0513		12.3832	4.37821		20.5607	10.0513		10.3832	2.37821		19.5607	6.05128		8.38317	0.378205
	15.9967	15.2338		7.88816	2.2338		5.99672	5.2338		2.88816	5.2338		3.99672	3.2338		0.888159	3.2338
	25.0086	18.4483		12.219	6.08965		15.0086	10.4483		10.219	2.08965		29.0086	20.4483		17.219	4.08965
	16.3296	5.86161		8.44246	3.76817		26.3296	9.86161		10.4425	2.76817		23.3296	5.86161		12.4425	3.76817
	21.3172	10.2201		14.5245	3.84735		22.3172	9.22015		7.52446	1.84735		17.3172	5.22015		9.52446	2.84735
	18.0679	12.2709		7.03395	2.06449		16.0679	10.2709		6.03395	1.06449		18.0679	13.2709		9.03395	1.20645
	19.9594	5.77053		10.8835	4.44961		16.9594	2.77053		8.88348	3.44961
	11.7129	9.34263		9.23462	6.06349
	13.9373	26.2715		5.02462	3.29353		Sfig 2c
	12.1195	15.5013		18.3159	10.9124
	11.8761	21.8622		10.3852	4.22525		B16, CD8+			MB49, CD8+			LLC, CD8+
	11.3308	8.2248		11.8824	9.23324		CAF-poor	CAF-rich		CAF-poor	CAF-rich		CAF-poor	CAF-rich
	14.1851	19.4482		11.2252	5.18236		15.7157	11.3426		20.7157	13.3426		17.7157	8.34262
				6.44346	3.46368		11.7429	10.6867		14.7429	14.6867		12.7429	12.6867
				15.5244	6.84735		22.1093	18.5057		12.1093	11.5057		10.1093	9.5057
							13.8762	18.9103		23.8762	28.9103		11.8762	18.9103
							12.3306	9.2338		5.3306	5.2338		3.3306	3.2338
							13.1857	18.4483		18.1857	25.4483		13.1857	20.4483
							19.9978	17.8616		14.9978	7.86161		13.9978	5.86161
							13.6586	15.7793		9.6586	9.77934		8.6586	8.77934
							14.9373	16.2709		11.9373	15.2709		9.93734	13.2709
							11.2194	13.3559		12.2194	2.3559
										7.72606	8.45035

## Sheet: Supplementary Fig3
	nMFI MHCI					nMFI MHCII					nMFI PD-L1
	RFP+	CD11b+	CD11c+	CD31+		RFP+	CD11b+	CD11c+	CD31+		RFP+	CD11b+	CD11c+	CD31+
	2.84245	8.81646	40.395	2.17813		3.25615	27.6773	36.6872	1.36135		5.26613	27.9797	7.87006	6.08955
	2.38293	6.31013	33.4413	2.39062		3.97974	28.0685	33.7696	1.85714		7.68145	27.9139	7.80791	4.34701
	2.59519	8.76582	29.4502	2.49375		3.84949	23.0318	23.1625	1.62185		12.7057	34.4288	16.5932	6.56343
	2.26477	5.58861	21.3185	1.47188		3.74819	18.0473	35.5257	1.77311		7.8629	22.3662	8.93785	14.959
	nMFI CD80					nMFI CD86					nMFI PD-L2
	RFP+	CD11b+	CD11c+	CD31+		RFP+	CD11b+	CD11c+	CD31+		RFP+	CD11b+	CD11c+	CD31+
	0.819512	12.7426	1.67239	3.08434		1.32432	5.49609	4.94074	1.72973		3.50893	9.17787	4.22744	1.90551
	0.980488	10.0404	1.68428	3.78313		1.12162	5.20703	4.6963	1.77703		1.9375	8.11714	2.57107	2.51181
	1.49268	4.46342	1.80317	4.18072		1.43243	5.54037	5.11849	1.61486		2.03571	5.81081	2.54635	1.72441
	0.663415	5.42977	2.00132	1.95382		1.22793	6.5037	4.64444	1.44595		1.83036	3.88069	2.36094	1.64567

## Sheet: Supplementary Fig4
	% Ki-67+			%CD44+Ki-67+			%CD25+Ki-67+
	w/o OVAp	with OVAp		w/o OVAp	with OVAp		w/o OVAp	with OVAp
	11.9	8.93		13	6.85		7.41	9.59
	3.12	10.3		6.06	4.76		2.38	4.55
	14.8	9.59		9.52	8.93		4.76	1.79
	7.58	4.76		3.12	7.69		3.12	2.56

## Sheet: Supplementary Fig9
	SFig 9c			SFig 9d			SFig 9f
	Relative expression of Atg5			control	aSMAcreAtg5fl/fl		CD11c+			CD11c+CD11b+GR-1+			CD11c-CD11b+GR-1+			CD4+			CD8+			CD4+Foxp3+			CD4+Foxp3-
	control	aSMAcreAtg5fl/fl		18	28		control	aSMAcreAtg5fl/fl		control	aSMAcreAtg5fl/fl		control	aSMAcreAtg5fl/fl		control	aSMAcreAtg5fl/fl		control	aSMAcreAtg5fl/fl		control	aSMAcreAtg5fl/fl		control	aSMAcreAtg5fl/fl
	0.043	0.012		13	17		6.81	6.54		18.6	11.1		2.22	1.2		30	30.2		23.2	24.3		12.2	17		89	82.8
	0.063	0.015		18	11		5.85	5.23		16.1	14.5		1.37	1.28		30.5	33.8		26.5	28.2		7.98	14.1		93.4	86.7
	0.021			17	5		5.86	5.86		13.7	11.7		1.32	1.21		32.6	29.5		26	24.8		10.6	14.5		90.8	86.5
	0.029			10	3			5.48			13.1			1.22			29.7			25.1			12.5			88.5
	0.03			9	4
				4	26
				10	11
				15	14
				19	9
				14	9
				14	26
				7	18
				6	8
				16	0
				14	18
				11	10
				9	8
				32	6
				24	6
				11	9
				16	17
				13	20
				8	19
				16	15
				16	12
				40	13
				21	13
				13	15
				27	10
				31	27
				17	13
				13	12
				5	19
				20	9
				42	24
				12	10
				12	2
				6	1
				7	4
				11	2
				15	1
					19
					14
					12
					5
					3
					18
					17
					22
					8
					1
					12
					1
					12
					6
					11
					10
					9
					9
					11
					12
					15
					18
					12
					6
					16
					11
					29
					14
					7
					4

[truncated: 2 more sheets: Supplementary Fig10, Supplementary Fig12]
